# Supplementary material for: Effects of Mycobacterium vaccae NCTC 11659 and Lipopolysaccharide Challenge on Polarization of Murine BV-2 Microglial Cells
Source: Int J Mol Sci. 2023 Dec 29;25(1):474. doi: 10.3390/ijms25010474 (PMC10779110; doi:10.3390/ijms25010474)
Supplement: Supplementary file 1 [file ijms-25-00474-s001.zip]

Archive with 2 entries (2 files):
- ijms-2721985_Supplementary File S1.xlsx
- ijms-2721985-supplementary_latest.pdf
