# Supplementary material for: Effects of Mycobacterium vaccae NCTC 11659 and Lipopolysaccharide Challenge on Polarization of Murine BV-2 Microglial Cells
Source: Int J Mol Sci. 2023 Dec 29;25(1):474. doi: 10.3390/ijms25010474 (PMC10779110; doi:10.3390/ijms25010474)
Supplement: Supplementary file 1 [file ijms-25-00474-s001.zip › ijms-2721985_Supplementary File S1.xlsx]

## Sheet: LPS Dose response RT-PCR data
Il1B
0 [LPS] ng/ml	1.14622	1.07719	1.23493	1.54652	1.31533	1.00003	1.18697	1.33718
1 [LPS] ng/ml	4.72103	4.70328	5.65374	5.26203	5.39108	5.25824	5.32898	5.41027
10 [LPS] ng/ml	188.829	167.082	162.952	138.578	126.383	218.906	161.783	193.325
100 [LPS] ng/ml	355.229	317.353	347.667	330.477	317.321	429.352	461.965	305.295
250 [LPS] ng/ml	561.508	554.666	501.121	558.789	711.396	631.551	633.386	525.33
1000 [LPS] ng/ml	437.257	1007.09	1123.62	1005.2	1285.7	1099.15	1084.76	1211.71
Il10
0 [LPS] ng/ml	18.0722	19.6503	20.3684	20.5822	17.4534	18.2594	20.7316	18.6035
1 [LPS] ng/ml	8.5081	11.1126	9.5665	8.61642	8.51617	11.2523	8.96549	7.71424
10 [LPS] ng/ml	1.82056	1.45519	1.90638	1.4366	1.13615	0.999975	1.09249	1.23168
100 [LPS] ng/ml	2.94987	3.35321	2.74883	3.082	1.71426	3.3802	2.75909	2.43456
250 [LPS] ng/ml	4.34338	4.20506	3.2239	2.44974	4.00284	3.32641	3.49589	3.41941
1000 [LPS] ng/ml	2.76133	5.36461	7.15208	7.11457	8.18022	6.29223	7.30969	7.11987
Nfkb1
0 [LPS] ng/ml	1.11841	1.12099	1.14194	1.14258	1.11889	0.913315	1.2162	1.37405
1 [LPS] ng/ml	1.05014	1.20221	1.05343	1.34776	1.04773	1	1.03831	1.06046
10 [LPS] ng/ml	1.9938	2.0558	1.85937	1.73194	1.59692	1.75303	1.57312	1.82466
100 [LPS] ng/ml	2.3626	2.12462	1.95391	2.02631	2.16532	2.33967	2.32782	1.95183
250 [LPS] ng/ml	2.1391	2.33219	2.24134	2.22355	2.84	2.43112	2.43859	2.29952
1000 [LPS] ng/ml	2.45855	2.18703	2.48997	2.24897	2.49685	2.05463	2.51781	2.35828

## Sheet: NanoString data
File Name			BBS_CMV_1	BBS_CMV_2	BBS_CMV_3	Mv_CMV_1	Mv_CMV_2	Mv_CMV_3	BBS_LPS_1	BBS_LPS_2	BBS_LPS_3	Mv_LPS_1	Mv_LPS_2	Mv_LPS_3
Description
Sample ID			Sample01	Sample02	Sample03	Sample04	Sample05	Sample06	Sample07	Sample08	Sample09	Sample10	Sample11	Sample12
Owner			Administrator	Administrator	Administrator	Administrator	Administrator	Administrator	Administrator	Administrator	Administrator	Administrator	Administrator	Administrator
Sample Date			2021-08-31	2021-08-31	2021-08-31	2021-08-31	2021-08-31	2021-08-31	2021-08-31	2021-08-31	2021-08-31	2021-08-31	2021-08-31	2021-08-31
File Version			2	2	2	2	2	2	2	2	2	2	2	2
Gene RLF			NS_INFL_MM_V2_C2537	NS_INFL_MM_V2_C2537	NS_INFL_MM_V2_C2537	NS_INFL_MM_V2_C2537	NS_INFL_MM_V2_C2537	NS_INFL_MM_V2_C2537	NS_INFL_MM_V2_C2537	NS_INFL_MM_V2_C2537	NS_INFL_MM_V2_C2537	NS_INFL_MM_V2_C2537	NS_INFL_MM_V2_C2537	NS_INFL_MM_V2_C2537
Comments			Default Run	Default Run	Default Run	Default Run	Default Run	Default Run	Default Run	Default Run	Default Run	Default Run	Default Run	Default Run
Lane ID			1	2	3	4	5	6	7	8	9	10	11	12
FOV Count			194	194	194	194	194	194	194	194	194	194	194	194
FOV Counted			194	194	194	194	194	194	194	194	194	194	194	194
Scanner ID			1604P0079	1604P0079	1604P0079	1604P0079	1604P0079	1604P0079	1604P0079	1604P0079	1604P0079	1604P0079	1604P0079	1604P0079
Stage Position			1	1	1	1	1	1	1	1	1	1	1	1
Binding Density			0.22	0.18	0.21	0.2	0.19	0.21	0.21	0.24	0.22	0.31	0.35	0.26
Messages
Positive	POS_A	ERCC_00117.1	43530	28827	41484	35466	37171	44828	26823	30890	29699	38384	40608	33748
Positive	POS_B	ERCC_00112.1	15145	10448	13939	12587	13020	15177	9561	11019	10621	13675	14669	11771
Positive	POS_C	ERCC_00002.1	4024	2651	3413	3321	3194	3761	2575	2914	2679	3478	3798	3020
Positive	POS_D	ERCC_00092.1	960	687	822	720	801	878	626	715	709	871	926	733
Positive	POS_E	ERCC_00035.1	196	112	157	146	148	174	132	114	119	148	158	136
Positive	POS_F	ERCC_00034.1	75	47	70	65	68	75	43	65	53	63	77	58
Negative	NEG_A	ERCC_00096.1	16	7	13	9	17	17	14	18	9	11	19	14
Negative	NEG_B	ERCC_00041.1	20	10	12	5	8	9	11	8	6	10	8	12
Negative	NEG_C	ERCC_00019.1	13	14	29	17	10	18	8	21	12	15	22	10
Negative	NEG_D	ERCC_00076.1	9	9	11	14	3	13	7	9	8	7	21	8
Negative	NEG_E	ERCC_00098.1	23	12	22	21	12	22	9	10	11	24	19	17
Negative	NEG_F	ERCC_00126.1	26	17	26	25	17	23	15	16	16	23	16	18
Negative	NEG_G	ERCC_00144.1	8	8	4	3	6	4	2	2	2	5	8	7
Negative	NEG_H	ERCC_00154.1	5	3	13	3	5	8	6	8	5	8	8	10
Endogenous	Ager	NM_007425.2	20	20	20	20	20	20	20	20	20	20	20	20
Endogenous	Alox12	NM_007440.4	20	20	20	20	20	20	20	20	20	20	20	20
Endogenous	Alox15	NM_009660.3	20	20	20	20	20	20	20	20	20	20	20	20
Endogenous	Alox5	NM_009662.2	20	20	20	20	20	20	20	20	20	20	20	20
Endogenous	Areg	NM_009704.3	20	20	20	20	20	20	20	20	20	20	20	20
Endogenous	Arg1	NM_007482.3	66.28	43.54	59.52	25.99	20	20	20	20	20	20	20	20
Endogenous	Atf2	NM_001025093.1	694.59	651.13	605.87	678.97	615.46	717.44	781.93	690.4	691.61	726.03	692.59	672.28
Endogenous	Bcl2l1	NM_009743.4	168.79	183.29	151.02	172.6	163.6	182.18	194.85	216.77	200.54	159.91	188.41	183.76
Endogenous	Bcl6	NM_009744.3	33.58	40.51	54.19	40.55	38.95	44.01	50.94	43.86	57.85	45.32	52.75	39.22
Endogenous	Birc2	NM_007465.2	106.93	109.37	122.6	112.29	105.17	123.84	189.75	179.18	151.69	185.57	181.63	170.31
Endogenous	C1qa	NM_007572.2	26.51	23.29	25.76	24.95	22.4	33.77	20	20	25.71	20	20	20
Endogenous	C1qb	NM_009777.2	1641.92	1661.75	1674.58	1680.27	1647.72	1821.76	787.03	873.34	790.6	756.81	677.52	764.16
Endogenous	C1ra	NM_023143.3	45.07	44.56	43.53	66.55	67.19	57.31	98.06	104	120.84	111.17	128.12	119.89
Endogenous	C1s	NM_144938.2	20	20	20	25.99	20	20	57.31	43.86	41.14	49.6	60.29	42.58
Endogenous	C2	NM_013484.2	20	20	20	20	20	20	20	20	20	20	20	20
Endogenous	C3	NM_009778.2	493.11	460.75	444.19	1439.04	1054.66	1115.57	6572.56	6739.89	6680.89	6405.12	6395.33	6189.49
Endogenous	C3ar1	NM_009779.2	1016.26	1038.97	921.24	917.08	818.02	958.98	1139.79	1204.13	1115.84	1099.73	1132.71	1030.83
Endogenous	C4a	NM_011413.2	290.74	341.26	318.93	308.81	300.91	273.26	348.94	414.74	403.66	328.38	370.79	398.89
Endogenous	C6	NM_016704.2	20	20	20	20	20	20	20	20	20	20	20	20
Endogenous	C7	XM_356827.6	20	20	20	20	20	20	20	20	20	20	20	20
Endogenous	C8a	NM_146148.1	20	20	20	20	20	20	20	20	20	20	20	20
Endogenous	C8b	NM_133882.2	20	20	20	20	20	20	20	20	20	20	20	20
Endogenous	C9	NM_013485.1	20	20	20	20	20	20	20	20	20	20	20	20
Endogenous	Ccl11	NM_011330.3	20	20	20	20	20	20	20	20	20	20	20	20
Endogenous	Ccl17	NM_011332.2	20	20	20	20	20	20	20	20	20	20	20	20
Endogenous	Ccl19	NM_011888.2	20	20	20	20	20	20	20	20	20	20	20	20
Endogenous	Ccl2	NM_011333.3	263.34	262.28	223.87	457.5	393.43	415.52	2023.6	1880.75	1825.45	2852.8	2774.88	2661.12
Endogenous	Ccl20	NM_016960.1	20	20	20	20	20	20	20	20	20	20	20	20
Endogenous	Ccl21a	NM_011124.4	20	20	20	20	20	20	20	20	20	20	20	20
Endogenous	Ccl22	NM_009137.2	20	20	20	20	20	20	20	20	20	20	20	20
Endogenous	Ccl24	NM_019577.4	20	20	20	20	20	20	20	20	20	20	20	20
Endogenous	Ccl3	NM_011337.1	3088.53	3144.26	3088.87	4357.67	3456.12	4630.12	21973	20913.8	20349.9	24015.4	24114.7	23929.9
Endogenous	Ccl4	NM_013652.1	129.02	117.47	131.48	164.28	139.26	190.36	645.67	590.16	572.06	704.65	759.66	693.57
Endogenous	Ccl5	NM_013653.1	112.23	117.47	111.05	193.4	154.84	148.4	14356.2	14519.8	13936.4	14325.6	14015.3	13519.6
Endogenous	Ccl7	NM_013654.2	20	20	20	20	20	20.47	35.66	28.82	41.14	60.72	76.87	70.59
Endogenous	Ccl8	NM_021443.2	20	20	20	20	20	20	20	20	20	20	20	20
Endogenous	Ccr1	NM_009912.4	20	20	20	20	20	20	20	20	20	20	20	20
Endogenous	Ccr2	NM_009915.2	20	20	20	20	20	20	20	20	20	20	20	20
Endogenous	Ccr3	NM_009914.4	20	20	20	20	20	20	20	20	20	20	20	20
Endogenous	Ccr4	NM_009916.2	20	20	20	20	20	20	20	20	20	20	20	20
Endogenous	Ccr7	NM_007719.2	20	20	20	20	20	20	20	20	20	20	20	20
Endogenous	Cd163	NM_053094.2	20	20	20	20	20	20	20	20	20	20	20	20
Endogenous	Cd4	NM_013488.2	197.07	191.39	178.56	198.6	185.03	195.48	100.61	137.83	127.27	108.6	104	108.69
Endogenous	Cd40	NM_011611.2	64.51	73.92	61.3	81.1	69.14	99.28	657.13	651.56	586.2	524.21	573.51	552.39
Endogenous	Cd40lg	NM_011616.2	20	20	20	20	20	20	20	20	20	20	20	20
Endogenous	Cd55	NM_010016.2	20	20	20	20	20	20	20	20	20	20	20	20
Endogenous	Cd86	NM_019388.3	238.6	222.78	283.39	268.26	245.4	297.83	215.22	235.56	210.83	221.49	249.45	221.85
Endogenous	Cdc42	NM_009861.1	5833.31	5821.7	5515.01	5782.15	5279.13	5917.64	7047.57	7066.92	6801.73	7008.01	6909.3	6554.76
Endogenous	Cebpb	NM_009883.3	806.82	786.83	873.27	1003.38	831.65	1077.7	1981.57	1987.26	1942.43	2036.98	2025.01	1928.33
Endogenous	Cfb	NM_008198.2	20	20	20	25.99	24.35	24.56	1637.73	1695.31	1716.18	1744.52	1680.6	1740.09
Endogenous	Cfd	NM_013459.1	20	20	20	20	20	20	20	20	20	20	20	20
Endogenous	Cfl1	NM_007687.5	6511.99	6232.83	6258.58	6040.01	5688.14	6160.19	6408.27	6198.59	6122.97	6056.22	5937.87	5918.33
Endogenous	Chi3l3	NM_009892.1	20	20	20	20	20	20	20	20	20	20	20	20
Endogenous	Creb1	NM_133828.2	20	20	20	20	20	20	20	20	20	20	20	20
Endogenous	Crp	NM_007768.4	20	20	20	20	20	20	20	20	20	20	20	20
Endogenous	Csf1	NM_001113530.1	1216.86	1310.36	1152.22	1362.1	1124.77	1344.82	3370.97	3420.69	3171.4	3166.65	3412.45	3339.01
Endogenous	Csf2	NM_009969.4	20	20	20	20	20	20	20	20	20	20	20	20
Endogenous	Csf3	NM_009971.1	20	20	20	20	20	20	20	20	20	38.48	36.93	31.37
Endogenous	Cxcl1	NM_008176.1	20	20	20	20	20	20	20	20	20	20	20	20
Endogenous	Cxcl10	NM_021274.1	28.28	20	20	28.07	23.37	21.49	126.08	88.96	89.99	109.46	102.49	129.97
Endogenous	Cxcl2	NM_009140.2	20	20	20	38.47	20	30.7	522.14	443.56	367.66	606.31	633.8	587.13
Endogenous	Cxcl3	NM_203320.2	20	20	20	20	20	20	20	20	20	20	20	20
Endogenous	Cxcl5	NM_009141.2	20	20	20	20	20	20	20	20	20	20	20	20
Endogenous	Cxcl9	NM_008599.2	20	20	20	20	20	20	20	20	20	20	20	20
Endogenous	Cxcr1	NM_178241.4	20	20	20	21.84	26.29	23.54	26.74	43.86	32.14	27.37	31.65	43.7
Endogenous	Cxcr2	NM_009909.3	20	20	20	20	20	20	20	20	20	20	20	20
Endogenous	Cxcr4	NM_009911.3	855.42	820.24	798.65	626.98	641.75	696.98	235.6	319.52	278.96	252.27	281.86	276.76
Endogenous	Cysltr1	NM_021476.4	106.93	93.16	93.28	97.74	96.41	59.36	140.09	146.6	116.98	111.17	112.29	81.79
Endogenous	Cysltr2	NM_001162412.1	20	20	20	20	20	20	20	20	20	20	20	20
Endogenous	Daxx	NM_007829.3	36.23	29.37	43.53	42.63	46.74	36.84	61.13	62.65	84.84	71.83	77.62	57.14
Endogenous	Ddit3	NM_007837.3	585.89	595.44	596.99	560.44	435.3	653.99	1425.05	1382.06	1354.95	1445.21	1410.8	1407.31
Endogenous	Defa-rs1	NM_007844.2	20	20	20	20	20	20	20	20	20	20	20	20
Endogenous	Elk1	NM_007922.4	20	20	20	20	20	20	20	20	29.57	20	20	22.41
Endogenous	Fasl	NM_010177.3	20	20	20	20	20	20	20	20	20	20	20	20
Endogenous	Flt1	NM_010228.3	125.49	120.5	134.14	115.41	119.78	122.81	104.43	93.98	114.41	112.88	112.29	107.57
Endogenous	Fos	NM_010234.2	39.77	31.39	40.87	27.03	30.19	49.13	20	20	20	31.64	27.13	23.53
Endogenous	Fxyd2	NM_052823.2	419.76	330.12	343.8	336.88	292.15	291.69	342.57	299.47	272.53	413.04	361.74	361.91
Endogenous	Gnaq	NM_008139.5	477.2	467.84	422.86	511.57	460.62	489.21	574.35	645.3	532.21	583.22	599.14	543.43
Endogenous	Gnas	NM_010309.3	4471.53	4183.24	4227.76	4136.2	3934.27	4477.63	4240.77	4071	4063.56	3838.8	3899.29	3865.63
Endogenous	Gnb1	NM_008142.3	1399.78	1285.05	1213.52	1357.94	1219.23	1367.34	1743.43	1765.48	1682.76	1670.98	1694.92	1676.23
Endogenous	Gngt1	NM_010314.2	20	20	21.32	20	20	20	20	20	20	20	20	20
Endogenous	Gpr44	NM_009962.2	20	20	20	20	20	20	20	20	20	20	20	20
Endogenous	Grb2	NM_008163.3	690.17	643.03	672.5	746.55	730.37	773.73	708.07	725.49	641.48	643.08	651.14	589.37
Endogenous	H2-Ea-ps	NM_010381.2	20	20	20	20	20	20	20	20	20	20	20	20
Endogenous	H2-Eb1	NM_010382.2	20	20	20	20	20	20	25.47	20	20	23.94	20	20
Endogenous	Hc	NM_010406.1	20	20	20	20	20	20	20	20	20	20	20	20
Endogenous	Hdac4	NM_207225.1	99.86	100.25	104.83	92.54	101.28	113.6	59.85	82.7	79.7	94.07	77.62	77.31
Endogenous	Hif1a	NM_010431.2	1098.44	1083.53	1019.85	1159.34	1056.6	1137.06	1967.56	1938.39	2013.14	1974.56	2011.45	1858.86
Endogenous	Hmgb1	NM_010439.3	262.46	312.91	281.61	257.86	252.22	202.64	180.84	185.44	199.26	196.69	191.42	181.52
Endogenous	Hmgb2	NM_008252.3	20	21.27	20	20	20	20	20	20	20	20	20	20
Endogenous	Hmgn1	NM_008251.3	681.33	603.54	644.96	618.66	582.35	633.52	384.6	329.54	395.94	341.21	422.03	377.6
Endogenous	Hras1	NM_008284.2	20	20	20	20	20	20	20	20	20	20	20	20
Endogenous	Hsh2d	NM_197944.1	20	20	20	20	20	20	20	20	20	20	20	20
Endogenous	Hspb1	NM_013560.2	20	20	20	20	20	20	20	20	20	20	20	20
Endogenous	Hspb2	NM_024441.3	20	20	20	20	20	20	20	20	20	20	20	20
Endogenous	Ifi27l2a	NM_029803.1	129.9	125.57	153.69	131.01	136.34	109.51	312.01	291.95	304.67	322.39	302.96	287.96
Endogenous	Ifi44	NM_133871.2	22.09	23.29	29.32	49.91	26.29	20	475.02	487.42	539.92	550.72	536.59	491.89
Endogenous	Ifit1	NM_008331.2	23.86	26.33	21.32	22.87	20.45	24.56	420.26	461.1	394.66	521.65	450.67	471.72
Endogenous	Ifit2	NM_008332.2	44.19	54.68	39.98	83.18	41.87	51.17	520.86	542.55	561.78	563.55	614.21	468.36
Endogenous	Ifit3	NM_010501.1	29.16	29.37	26.65	35.35	31.16	24.56	546.33	556.33	556.63	622.55	627.02	532.22
Endogenous	Ifna1	NM_010502.2	20	20	20	20	20	20	20	20	20	20	20	20
Endogenous	Ifnb1	NM_010510.1	20	20	20	20	20	20	20	20	20	20	20	20
Endogenous	Ifng	NM_008337.1	20	20	20	20	20	20	20	20	20	20	20	20
Endogenous	Iigp1	NM_021792.3	20	20	20	20	20	20	20	20	20	20	20	20
Endogenous	Il10	NM_010548.1	20	20	20	20	20	20	20	20	20	20	20	20
Endogenous	Il10rb	NM_008349.5	1092.25	958.98	970.99	1115.67	1021.55	1068.49	1394.49	1271.8	1326.67	1259.65	1261.58	1267.25
Endogenous	Il11	NM_008350.2	20	20	20	20	20	20	20	20	20	20	20	20
Endogenous	Il12a	NM_008351.1	20	20	20	20	20	20	20	20	20	20	20	20
Endogenous	Il12b	NM_008352.1	20	20	20	20	20	20	20	20	20	20	20	20
Endogenous	Il13	NM_008355.2	20	20	20	20	20	20	20	20	20	20	20	20
Endogenous	Il15	NM_008357.1	121.07	74.94	87.95	81.1	79.85	75.74	126.08	134.07	142.69	150.51	137.16	159.11
Endogenous	Il17a	NM_010552.3	20	20	20	20	20	20	20	20	20	20	20	20
Endogenous	Il18	NM_008360.1	107.81	95.19	110.16	127.89	129.52	128.96	263.62	273.15	263.53	230.89	229.1	240.9
Endogenous	Il18rap	NM_010553.2	20	20	20	20	20	20	20	20	20	20	20	20
Endogenous	Il1a	NM_010554.4	122.83	120.5	133.26	257.86	155.81	228.23	1507.83	1473.53	1390.94	1659.86	1682.86	1660.54
Endogenous	Il1b	NM_008361.3	20	20	20	43.67	20	20	1908.98	1919.6	1810.02	1747.94	1890.86	1857.74
Endogenous	Il1r1	NM_001123382.1	20	20	20	20	20	20	20	26.31	20	24.8	28.64	20
Endogenous	Il1rap	NM_008364.2	28.28	32.4	42.64	31.19	27.27	31.73	33.11	43.86	33.42	38.48	49.74	40.34
Endogenous	Il1rn	NM_031167.4	21.21	20	20	24.95	20.45	22.52	49.67	56.39	52.71	54.73	51.25	62.75
Endogenous	Il2	NM_008366.3	20	20	20	20	20	20	20	20	20	20	20	20
Endogenous	Il21	NM_021782.2	20	20	20	20	20	20	20	20	20	20	20	20
Endogenous	Il22	NM_016971.1	20	20	20	20	20	20	20	20	20	20	20	20
Endogenous	Il22ra2	NM_178258.5	20	20	20	20	20	20	20	20	20	20	20	20
Endogenous	Il23a	NM_031252.1	20	20	20	20	20	20	20	20	20	21.38	20	20
Endogenous	Il23r	NM_144548.1	20	20	20	20	20	20	20	20	20	20	20	20
Endogenous	Il3	NM_010556.4	20	20	20	20	20	20	20	20	20	20	20	20
Endogenous	Il4	NM_021283.1	20	20	20	20	20	22.52	20	20	20	20	20	20
Endogenous	Il5	NM_010558.1	20	20	20	20	20	20	20	20	20	20	20	20
Endogenous	Il6	NM_031168.1	20	20	20	20	20	20	292.91	205.49	235.25	277.93	301.45	271.15
Endogenous	Il6ra	NM_010559.2	113.11	140.76	92.39	76.94	81.8	96.21	40.75	61.4	64.28	55.59	52	42.58
Endogenous	Il7	NM_008371.2	20	20	20	20	20	20	20	20	20	20	20	20
Endogenous	Il9	NM_008373.1	20	20	20	20	20	20	20	20	20	20	20	20
Endogenous	Irf1	NM_008390.1	120.18	128.61	118.15	181.96	138.28	169.89	978.05	987.36	980.86	933.83	965.4	947.92
Endogenous	Irf3	NM_016849.3	20	20	20	20.8	20	20	20	20	20	27.37	20	20
Endogenous	Irf5	NM_012057.3	307.53	274.43	263.85	292.17	293.12	322.39	510.68	509.97	503.93	451.52	448.41	454.91
Endogenous	Irf7	NM_016850.2	158.18	182.28	185.67	250.58	203.53	192.41	1650.46	1712.85	1723.89	1842.86	1753.7	1722.17
Endogenous	Itgb2	NM_008404.4	728.17	747.33	700.93	763.19	770.3	818.77	716.98	799.41	708.33	803.85	779.26	765.28
Endogenous	Jun	NM_010591.2	181.16	169.11	131.48	152.85	148.02	137.14	151.55	159.13	127.27	174.45	201.97	163.59
Endogenous	Keap1	NM_016679.4	86.6	86.07	98.61	70.7	89.59	84.95	110.79	100.24	120.84	95.78	99.48	116.53
Endogenous	Kng1	NM_023125.3	20	20	20	20	20	20	20	20	20	20	20	20
Endogenous	Limk1	NM_010717.2	41.53	34.43	50.64	45.75	39.93	32.75	35.66	33.83	47.56	26.51	33.16	33.61
Endogenous	Lta	NM_010735.1	20	20	20	20	20	20	20	20	20	29.93	21.86	20
Endogenous	Ltb	NM_008518.2	20	20	20	20	20	20	20	20	20	20	20	20
Endogenous	Ltb4r1	NM_008519.2	20	20	20	20	20	20	20	20	20	20	20	20
Endogenous	Ltb4r2	NM_020490.2	20	20	20	20	20	20	20	20	20	20	20	20
Endogenous	Ly96	NM_016923.1	254.51	223.79	221.2	265.14	249.3	230.28	404.97	427.27	380.52	407.91	404.7	380.96
Endogenous	Maff	NM_010755.3	31.81	24.3	30.2	40.55	37.98	52.2	207.58	216.77	204.4	200.11	180.12	186
Endogenous	Mafg	XM_001002362.1	38.88	43.54	29.32	59.27	31.16	44.01	50.94	80.19	62.99	69.27	82.9	73.95
Endogenous	Mafk	NM_010757.2	92.79	83.04	87.95	94.62	68.17	90.06	101.88	97.73	114.41	86.37	98.73	113.17
Endogenous	Map2k1	NM_008927.3	566.45	618.73	637.85	571.87	581.38	653.99	978.05	959.8	921.72	1021.91	987.26	975.93
Endogenous	Map2k4	NM_009157.4	280.13	255.19	251.41	278.66	231.77	268.15	287.81	309.49	339.38	307	306.73	346.23
Endogenous	Map2k6	NM_011943.2	40.65	49.62	31.98	40.55	52.59	47.08	45.85	50.12	41.14	50.45	49.74	43.7
Endogenous	Map3k1	NM_011945.2	256.27	238.98	242.53	225.63	211.32	262.01	175.74	195.47	203.11	196.69	206.5	156.87
Endogenous	Map3k5	NM_008580.4	52.14	40.51	41.75	31.19	38.95	37.87	40.75	51.37	37.28	44.47	50.49	44.82
Endogenous	Map3k7	NM_172688.2	263.34	240	237.2	269.3	220.09	279.4	281.44	285.68	244.25	266.81	310.5	256.59
Endogenous	Map3k9	NM_177395.4	20	20	20	20	20	20	20	20	20	20	20	20
Endogenous	Mapk1	NM_001038663.1	99.86	108.35	94.17	108.14	91.54	118.72	123.53	120.29	119.55	121.43	125.1	106.44
Endogenous	Mapk14	NM_011951.2	482.5	442.53	489.49	481.41	507.37	459.53	569.26	562.6	516.78	492.57	460.47	525.5
Endogenous	Mapk3	NM_011952.2	435.66	449.61	398.88	431.5	389.53	457.49	441.91	471.13	479.5	454.09	459.72	491.89
Endogenous	Mapk8	NM_016700.3	115.76	114.43	93.28	117.49	117.83	109.51	122.26	140.34	125.98	141.96	124.35	145.66
Endogenous	Mapkapk2	NM_008551.1	944.68	864.8	990.53	1310.11	1114.06	1196.42	2718.93	2744.07	2789.6	2671.51	2851.75	2662.24
Endogenous	Mapkapk5	XM_990515.1	21.21	20	21.32	20	20	20	20	20	20	20	20	20
Endogenous	Masp1	NM_008555.2	20	20	20	20	20	20	20	20	20	20	20	20
Endogenous	Masp2	NM_010767.3	20	20	20	20	20	20	20	20	20	20	20	20
Endogenous	Max	NM_008558.1	185.58	180.25	158.13	201.72	154.84	135.1	179.56	177.93	195.4	184.71	177.86	169.19
Endogenous	Mbl2	NM_010776.1	20	20	20	20	20	20	20	20	20	20	20	20
Endogenous	Mef2a	XM_976032.1	20	20	20	20	20	20	20	20	20	20	20	20
Endogenous	Mef2b	NM_001045484.1	20	20	20	20	20	20	20	20	20	20	20	20
Endogenous	Mef2c_Mm	NM_025282.2	283.67	288.6	263.85	237.07	248.33	262.01	104.43	135.32	129.84	99.2	113.04	105.32
Endogenous	Mef2d	NM_133665.3	170.55	150.88	155.46	152.85	128.55	134.07	154.09	154.12	147.84	124	149.22	138.94
Endogenous	Mknk1	NM_021461.4	337.57	341.26	282.5	307.77	262.93	266.1	213.95	243.08	241.68	237.73	226.09	272.27
Endogenous	Mmp3	NM_010809.1	20	20	20	20	20	20	20	20	20	20	20	20
Endogenous	Mmp9	NM_013599.2	20	20	20	30.15	20	20	62.4	58.89	46.28	88.94	88.18	89.64
Endogenous	Mrc1	NM_008625.1	725.52	746.32	637.85	664.41	677.79	757.36	264.89	313.25	312.38	281.35	316.53	300.29
Endogenous	Mx1	NM_010846.1	20	21.27	20	20	20	20.47	70.04	66.41	55.28	64.14	69.33	54.9
Endogenous	Mx2	NM_013606.1	20	20	20	20	20	20	31.84	42.6	30.85	36.77	34.67	25.77
Endogenous	Myc	NM_010849.4	20	20	20	25.99	20	21.49	48.39	60.14	47.56	64.14	54.26	60.51
Endogenous	Myd88	NM_010851.2	163.48	156.96	174.12	161.16	141.21	149.42	271.26	274.41	224.97	229.18	252.47	249.87
Endogenous	Myl2	NM_010861.3	30.05	32.4	28.43	36.39	29.21	22.52	20	20	27	20.52	22.61	20
Endogenous	Nfatc3	NM_010901.2	225.34	233.92	218.54	215.23	195.74	229.25	227.96	263.13	275.1	263.39	244.18	236.42
Endogenous	Nfe2l2	NM_010902.3	1182.39	1162.52	1052.72	1420.32	1217.29	1388.83	1972.66	2043.64	1849.88	1965.15	1893.88	1896.96
Endogenous	Nfkb1	NM_008689.2	407.39	378.73	310.93	553.16	420.69	438.04	901.64	932.23	906.3	896.2	931.49	862.76
Endogenous	Nlrp3	NM_145827.3	188.23	203.54	183	243.31	167.5	210.83	835.42	818.21	744.32	896.2	924.71	888.53
Endogenous	Nod1	NM_172729.2	38.88	27.34	34.65	39.51	39.93	33.77	61.13	73.93	70.7	58.15	62.55	57.14
Endogenous	Nod2	NM_145857.2	30.05	31.39	37.31	54.07	36.03	38.89	165.56	190.46	165.83	152.22	177.1	165.83
Endogenous	Nos2	NM_010927.3	27.39	20	20.43	30.15	22.4	33.77	289.09	293.2	291.81	391.66	368.53	348.47
Endogenous	Nox1	NM_172203.1	20	20	20	20	20	20	20	20	27	20	20	20
Endogenous	Nr3c1	NM_008173.3	270.41	287.59	276.28	262.02	251.25	263.03	398.61	365.88	372.8	362.59	393.4	387.68
Endogenous	Oas1a	NM_145211.2	661.01	655.18	682.27	853.65	719.66	639.66	2382.73	2410.77	2293.38	2412.4	2462.87	2254.39
Endogenous	Oas2	NM_145227.2	84.84	100.25	102.16	126.85	71.09	65.5	388.42	482.41	381.8	439.55	540.35	445.95
Endogenous	Oasl1	NM_145209.2	240.37	209.62	255.85	291.14	262.93	268.15	1477.26	1527.41	1434.65	1642.76	1661.76	1538.41
Endogenous	Pdgfa	NM_008808.3	797.98	770.62	747.12	785.03	715.76	718.47	669.86	721.73	687.76	723.46	746.1	663.32
Endogenous	Pik3c2g	NM_011084.2	20	20	20	20	20	20	20	20	20	20	20	20
Endogenous	Pla2g4a	NM_008869.2	225.34	206.58	208.77	215.23	213.27	228.23	281.44	239.32	255.82	284.77	272.06	275.64
Endogenous	Plcb1	NM_019677.1	20	20	20	20	20	20	20	20	20	20	20	20
Endogenous	Ppp1r12b	NM_001081307.1	20.33	20	22.21	20	20	20	20	20	20	20	21.1	20
Endogenous	Prkca	NM_011101.3	35.35	33.42	24.87	25.99	25.32	30.7	20	25.06	20	20	25.62	23.53
Endogenous	Prkcb	NM_008855.2	45.07	36.46	32.87	30.15	23.37	45.03	30.56	28.82	37.28	40.19	40.7	35.86
Endogenous	Ptger1	NM_013641.2	20	20	20	20	20	20	20	20	20	20	20	20
Endogenous	Ptger2	NM_008964.4	20	20	20	20	20	20	20	20	20	20	20	20
Endogenous	Ptger3	NM_011196.2	20	20	20	20	20	20	20	20	20	20	20	20
Endogenous	Ptger4	NM_008965.1	60.09	70.89	79.95	79.02	61.35	89.04	95.51	76.43	75.85	77.82	78.38	99.72
Endogenous	Ptgfr	NM_008966.3	20	20	20	20	20	20	20	20	20	20	20	20
Endogenous	Ptgir	NM_008967.3	379.11	376.7	358.9	360.8	352.53	433.95	587.09	592.67	545.06	551.58	580.3	547.91
Endogenous	Ptgs1	NM_008969.3	125.49	135.69	151.91	91.5	105.17	148.4	36.93	30.07	32.14	31.64	34.67	33.61
Endogenous	Ptgs2	NM_011198.3	20	20	20	33.27	20	20.47	354.03	240.58	232.68	422.45	400.18	378.72
Endogenous	Ptk2	NM_007982.2	130.79	143.8	135.92	119.57	108.1	124.86	155.37	139.08	110.56	129.13	137.91	125.49
Endogenous	Rac1	NM_009007.2	1855.77	1780.23	1788.29	1757.21	1706.15	1772.63	1902.62	1880.75	1793.31	1861.68	1766.51	1759.14
Endogenous	Raf1	NM_029780.3	345.53	331.14	299.38	347.28	304.81	320.34	361.68	333.3	334.24	356.6	383.6	346.23
Endogenous	Rapgef2	NM_001099624.2	144.93	166.07	144.8	213.15	164.58	184.22	375.68	418.5	343.24	438.7	433.34	388.8
Endogenous	Rela	NM_009045.4	268.65	265.31	221.2	268.26	235.67	213.9	505.58	526.26	483.36	493.43	523.77	481.8
Endogenous	Relb	NM_009046.2	176.74	160	150.13	311.93	221.06	258.93	720.8	691.66	708.33	690.11	681.28	661.08
Endogenous	Retnla	NM_020509.3	20	20	20	20	20	20	20	20	20	20	20	20
Endogenous	Rhoa	NM_016802.4	1717.03	1531.12	1573.31	1648.03	1525.99	1612.97	1659.38	1642.68	1673.76	1569.21	1590.92	1656.06
Endogenous	Ripk1	NM_009068.3	200.6	193.42	197.22	169.48	127.57	194.46	151.55	149.11	145.26	165.9	162.78	151.26
Endogenous	Ripk2	NM_138952.3	65.39	44.56	48.86	49.91	56.48	53.22	77.68	81.45	86.13	94.07	91.19	89.64
Endogenous	Rock2	NM_009072.2	109.58	111.39	95.06	85.26	111.99	135.1	114.62	112.77	114.41	113.74	140.18	136.7
Endogenous	Rps6ka5	NM_153587.2	53.91	55.7	69.29	54.07	58.43	56.29	34.38	51.37	47.56	54.73	42.96	50.42
Endogenous	Shc1	NM_011368.4	473.66	429.36	487.72	501.17	514.18	545.5	519.59	536.28	519.35	524.21	531.31	541.19
Endogenous	Smad7	NM_001042660.1	42.42	23.29	39.98	36.39	23.37	41.96	49.67	56.39	33.42	61.57	55.02	50.42
Endogenous	Stat1	NM_009283.3	103.39	120.5	121.71	159.08	148.02	98.25	489.03	501.2	537.35	543.88	550.91	524.38
Endogenous	Stat2	NM_019963.1	45.07	56.71	65.74	67.58	48.69	47.08	289.09	271.9	278.96	275.36	289.39	271.15
Endogenous	Stat3	NM_213659.2	349.95	370.63	304.71	420.07	374.92	399.15	629.11	611.46	622.2	652.48	614.21	593.85
Endogenous	Tbxa2r	NM_001277265.1	20	20	20	20	20	20	20	20	20	20	20	20
Endogenous	Tcf4	NM_013685.1	204.13	229.87	191.89	191.32	168.47	209.81	177.02	172.91	179.97	170.18	192.93	202.81
Endogenous	Tgfb1	NM_011577.1	1641.92	1687.07	1668.36	1784.24	1615.58	1861.67	2229.91	2306.77	2326.81	2118.22	2089.07	2044.86
Endogenous	Tgfb2	NM_009367.1	20	20	20	20	20	20	20	20	20	20	20	20
Endogenous	Tgfb3	NM_009368.2	20	20	20	20	20	20	20	20	20	20	20	20
Endogenous	Tgfbr1	NM_009370.2	212.97	179.24	189.22	186.12	171.39	204.69	272.53	263.13	284.1	264.24	266.03	247.62
Endogenous	Tlr1	NM_030682.1	156.42	131.64	137.7	146.61	117.83	118.72	319.65	304.48	272.53	280.49	292.41	262.19
Endogenous	Tlr2	NM_011905.2	238.6	201.52	227.42	468.94	339.87	337.74	1040.45	1006.16	965.43	956.92	990.27	952.4
Endogenous	Tlr3	NM_126166.2	20	20	20	20	20	20	35.66	35.08	25.71	48.74	36.93	49.3
Endogenous	Tlr4	NM_021297.2	280.13	313.92	290.5	224.59	241.51	268.15	290.36	258.12	278.96	295.88	305.22	274.52
Endogenous	Tlr5	NM_016928.2	20	20	20	20	20	20	20	20	20	20	20	20
Endogenous	Tlr6	NM_011604.3	88.37	72.91	90.61	84.22	78.88	112.58	154.09	119.04	152.98	146.23	143.19	131.1
Endogenous	Tlr7	NM_133211.3	195.3	228.86	262.96	213.15	210.35	255.86	243.24	233.06	236.54	266.81	269.8	246.5
Endogenous	Tlr8	NM_133212.2	83.07	71.9	69.29	68.62	67.19	66.52	20	33.83	20	27.37	29.39	22.41
Endogenous	Tlr9	NM_031178.2	101.63	82.02	103.05	115.41	114.91	115.65	131.17	157.88	163.26	107.75	111.54	103.08
Endogenous	Tnf	NM_013693.1	47.72	51.64	48.86	108.14	75.96	84.95	952.58	938.5	861.3	908.18	981.23	946.8
Endogenous	Tnfaip3	NM_009397.2	83.07	85.06	75.51	134.13	109.07	104.39	449.55	446.07	390.8	419.88	463.48	387.68
Endogenous	Tnfsf14	NM_019418.2	20	20	20	20	20	20	20	20	20	20	20	20
Endogenous	Tollip	NM_023764.3	386.18	366.58	347.35	398.23	360.32	414.5	486.48	461.1	482.07	476.32	449.92	435.86
Endogenous	Tradd	NM_001033161.2	68.93	72.91	51.53	55.11	74.98	77.78	56.03	73.93	74.56	71.83	78.38	64.99
Endogenous	Traf2	NM_009422.2	132.56	111.39	93.28	127.89	90.57	120.77	168.1	214.26	191.54	164.19	166.55	172.55
Endogenous	Trem2	NM_031254.2	1458.11	1436.94	1392.97	1222.77	1228.97	1332.54	472.47	535.03	476.93	520.79	483.83	484.04
Endogenous	Tslp	NM_021367.1	20	20	20	20	20	20	20	20	20	20	20	20
Endogenous	Twist2	NM_007855.2	20	20	20	20	20	20	20	20	20	20	20	20
Endogenous	Tyrobp	NM_011662.2	10509.9	10141.6	10210.9	9585.62	9256.25	10683.9	8997.31	9209.56	8850.86	8500.26	8084.97	8218.66
Housekeeping	Cltc	NM_001003908.1	2325.9	2488.07	2025.49	2061.86	2026.54	2397.96	2986.37	3010.96	2712.47	2780.11	2746.99	2639.83
Housekeeping	Gapdh	NM_008084.1	2093.49	1998.96	1957.97	2347.8	2015.83	1896.47	2291.03	2487.21	2446.36	2659.54	2447.04	2448.23
Housekeeping	Gusb	NM_010368.1	4351.34	4161.97	4075.85	4156.99	4081.32	4018.1	3802.68	3812.88	3824.45	3524.1	3508.16	3457.78
Housekeeping	Hprt	NM_013556.2	161.72	177.21	189.22	172.6	175.29	185.25	159.19	124.05	145.26	144.52	162.03	162.47
Housekeeping	Pgk1	NM_008828.2	848.35	828.34	942.56	903.56	1017.65	931.35	1055.73	1207.89	1194.26	1240.83	1220.88	1212.35
Housekeeping	Tubb5	NM_011655.4	593.85	568.09	598.76	550.04	580.4	547.55	394.79	403.47	392.09	369.43	370.03	392.17

## Sheet: RT-PCR validation of NanoString
Arg1
	CMV	250 [LPS] ng/ml
BBS	2.45408	ND
BBS	2.33112	0.0150036
BBS	2.20312	0
M. vaccae	2.19126	0.940915
M. vaccae	1.67427	1.02155
M. vaccae	ND	1.0551
Il1b
	CMV	250 [LPS] ng/ml
BBS	0.0574002	ND
BBS	0.038648	2.45735
BBS	0	2.52344
M. vaccae	0.800629	2.51134
M. vaccae	0.544932	2.86478
M. vaccae	ND	2.75556
Il6
	CMV	250 [LPS] ng/ml
BBS	0.04729	ND
BBS	0.666324	3.14405
BBS	0	3.31518
M. vaccae	1.47185	3.41146
M. vaccae	0.884423	3.57516
M. vaccae	ND	3.4435
Tnf
	CMV	250 [LPS] ng/ml
BBS	0.0293573	ND
BBS	0.0019498	1.45117
BBS	0	1.32599
M. vaccae	0.478081	1.53027
M. vaccae	0.353421	2.0717
M. vaccae	ND	1.80819
Ccl2
	CMV	250 [LPS] ng/ml
BBS	0.13164	ND
BBS	0.253844	0.891119
BBS	0	1.0693
M. vaccae	0.376411	1.02867
M. vaccae	0.271119	1.39432
M. vaccae	ND	1.27733
Nlrp3
	CMV	250 [LPS] ng/ml
BBS	0.0870626	ND
BBS	0	0.667884
BBS	0.0190746	0.643325
M. vaccae	0.209876	0.905414
M. vaccae	0.138752	1.36088
M. vaccae	ND	1.08873
